# Supplementary material for: Deacetylation of ACO2 Is Essential for Inhibiting Bombyx mori Nucleopolyhedrovirus Propagation
Source: Viruses. 2023 Oct 12;15(10):2084. doi: 10.3390/v15102084 (PMC10612070; doi:10.3390/v15102084)
Supplement: Supplementary file 1 [file viruses-15-02084-s001.zip]

Archive with 5 entries (4 files):
- SM/
- SM/Figure S1.pdf
- SM/Figure S2.pdf
- SM/Figure S3.pdf
- SM/Table S1.pdf
